# Supplementary material for: Chemosensory and hyperoxia circuits in C. elegans males influence sperm navigational capacity
Source: PLoS Biol. 2017 Jun 29;15(6):e2002047. doi: 10.1371/journal.pbio.2002047 (PMC5490939; doi:10.1371/journal.pbio.2002047)
Supplement: S1 Data — (XLSX) [file pbio.2002047.s016.xlsx]

## Sheet: Fig 1B
Male	Zone 3	Zone 2	Zone 1	N
control	92 ± 1%	4 ± 0.3%	4 ± 1%	83
sra-11(ok630)	91 ± 1%	6 ± 1%	3 ± 1%	36
srg-4(ok3598)	85 ± 2%	6 ± 1%	9 ± 2%	42
srd-1(eh1)	93 ± 1%	4 ± 1%	4 ± 1%	35
srb-13(ok3126)	66 ± 3%	13 ± 1%	20 ± 2%	36
srb-5(tm5831)	69 ± 3%	11 ± 1%	21 ± 2%	57
srb-16(gk774)	67 ± 2%	14 ± 1%	20 ± 2%	40
srb-13(xm1)	67 ± 2%	18 ± 1%	15 ± 1%	69
srb-12(xm15)	70 ± 3%	19 ± 2%	10 ± 2%	52
srb-13,12,16(xmDf2)	49 ± 2%	25 ± 1%	27 ± 2%	57
srb-2,3,5(xmDf1)	61 ± 2%	19 ± 1%	21 ± 1%	95
gsa-1(ce94gof)	87 ± 3%	7 ± 2%	6 ± 2%	18
egl-30(tg26gof)	49 ± 3%	26 ± 2%	25 ± 2%	37
goa-1(sa734)	53 ± 2%	25 ± 2%	22 ± 2%	30
Mean ± SEM. N, number of scored uteri.

## Sheet: Fig 2F
	Enrichment Fold
Gene	Average	Min	Max	N
spe-9	266.568	249.9	284.348	4
spe-11	311.514	290.304	334.274	4
spe-2	0.614729	0.495748	0.762266	4
srb-3	1.06448	0.399531	2.83614	4
srb-5	0.793706	0.493534	1.27645	4
srb-12	1.0355	0.712366	1.5052	4
srb-13	0.519229	0.241725	1.11531	4
srb-16	0.783756	0.678695	0.905082	4

## Sheet: Fig 3B
Male Genotype		Zone 3	Zone 2	Zone 1	N
srb-13(ok3126)	Nontransgenic	66 ± 3%	13 ± 1%	20 ± 2%	36
	myo-3p::srb-13::mCherry	70 ± 3%	16 ± 2%	13 ± 2%	26
	unc-119p::srb-13 line 1	94 ± 1%	3 ± 1%	3 ± 1%	16
	unc-119p::srb-13 line 2	90 ± 2%	6 ± 1%	4 ± 1%	34
	unc-119p::srb-13 line 4	81 ± 2%	5 ± 1%	13 ± 2%	38
	osm-6p::srb-13::mCherry line 1	85 ± 3%	8 ± 2%	7 ± 2%	24
	osm-6p::srb-13::mCherry line 4	87 ± 2%	8 ± 2%	5 ± 1%	27
srb-16(gk774)	Nontransgenic	67 ± 2%	14 ± 1%	20 ± 2%	40
	myo-3p::srb-16	62 ± 3%	18 ± 2%	20 ± 3%	36
	unc-119p::srb-16 line 4	84 ± 4%	7 ± 2%	9 ± 2%	17
	unc-119p::srb-16 line 7	86 ± 3%	7 ± 2%	7 ± 2%	14
	unc-119p::srb-16 line 8	87 ± 2%	6 ± 1%	7 ± 1%	22
	osm-6p::srb-16::mCherry line 1	80 ± 2%	10 ± 1%	10 ± 2%	30
	osm-6p::srb-16::mCherry line 2	83 ± 2%	8 ± 1%	9 ± 2%	31
goa-1(sa734)	Nontransgenic	53 ± 2%	25 ± 2%	22 ± 2%	30
	osm-6p::goa-1	86 ± 4%	6 ± 2%	8 ± 4%	20
control	Nontransgenic	92 ± 1%	4 ± 0.3%	4 ± 1%	83
	osm-6p::egl-30gof line 1	70 ± 3%	16 ± 2%	14 ± 2%	62
	osm-6p::egl-30gof line 2	67 ± 4%	17 ± 3%	16 ± 3%	31
Mean ± SEM. N, number of scored uteri.

## Sheet: Fig 4E
	Transcript level change
Gene	Average	SD	N
12SrRNA	1.20633	0.101448	4
16SrRNA	0.959764	0.144358	4
atp-6	0.338706	0.0252868	4
ctb-1	0.808482	0.0418104	4
ctc-1	0.999258	0.0138534	4
ctc-2	0.530066	0.0182708	4
ctc-3	0.454915	0.00302378	4
nduo-1	0.477582	0.0304912	4
nduo-2	0.759412	0.060655	4
nduo-3	0.779565	0.0480546	4
nduo-4	0.572049	0.0873146	4
nduo-5	1.18593	0.0763594	4
nduo-6	0.772338	0.0722379	4

## Sheet: Fig 4G
Male	Zone 3	Zone 2	Zone 1	N
control 1	87 ± 3%	7 ± 1%	6 ± 2%	26
uaDf5	59 ± 3%	13 ± 1%	29 ± 3%	33
control 2	91 ± 2%	4 ± 1%	5 ± 2%	20
drp-1(tm1108)	65 ± 2%	15 ± 1%	20 ± 2%	66
nuo-6(qm200)	61 ± 4%	18 ± 2%	21 ± 3%	20
mcu-1(ju1154)	75 ± 2%	12 ± 1%	13 ± 2%	71
srb-13(xm1)	67 ± 2%	18 ± 1%	15 ± 1%	69
mcu-1(ju1154); srb-13(xm1)	89 ± 1%	6 ± 1%	5 ± 1%	49
srb-13,12,16(xmDf2)	49 ± 2%	25 ± 1%	27 ± 2%	57
mcu-1(ju1154); srb-13,12,16(xmDf2)	76 ± 2%	15 ± 2%	9 ± 1%	38
Mean ± SEM. N, number of scored uteri.

## Sheet: Fig 4H
Category	Gene enrichment fold	Genes in Category	Genes in srb-13 dataset (266 total)
Response to chemical	0.8	808	9
Locomotion	0.5	1793	13
Behavior	0.6	616	5
Reproduction	0.4	2769	16
Metabolism	1.1	5801	89
Immunity	7.8	256	27
Response to pathogen	9	315	38

## Sheet: Fig 5B
Male	Zone 3	Zone 2	Zone 1	N
control 1	88 ± 2%	7 ± 1%	5 ± 1%	40
ins-3(ok2488)	84 ± 3%	9 ± 2%	6 ± 2%	28
flp-2(ok3351)	85 ± 2%	8 ± 1%	7 ± 1%	42
flp-10(ok2624)	88 ± 2%	7 ± 2%	5 ± 2%	18
control 2	87 ± 1%	7 ± 1%	6 ± 1%	62
flp-21(ok889)	65 ± 3%	14 ± 1%	21 ± 2%	48
flp-18(gk3063)	61 ± 4%	22 ± 3%	17 ± 3%	43
npr-1(ok1447)	70 ± 2%	18 ± 2%	12 ± 2%	58
gcy-35(ok769)	82 ± 2%	8 ± 1%	10 ± 1%	38
control 3	87 ± 3%	6 ± 2%	7 ± 1%	24
srb-13(xm1)	67 ± 2%	18 ± 1%	15 ± 1%	69
srb-13(xm1); flp-21(ok889)	67 ± 2%	21 ± 2%	13 ± 1%	48
srb-13(xm1); gcy-35(ok769)	92 ± 1%	5 ± 1%	3 ± 1%	38
srb-12(xm15)	70 ± 3%	19 ± 2%	10 ± 2%	52
srb-12(xm15); flp-21(ok889)	64 ± 3%	22 ± 2%	13 ± 2%	55
srb-13,12,16(xmDf2)	49 ± 2%	25 ± 1%	27 ± 2%	57
srb-13,12,16(xmDf2); flp-21(ok889)	68 ± 3%	15 ± 2%	17 ± 3%	37
srb-13,12,16(xmDf2); gcy-35(ok769)	74 ± 2%	10 ± 1%	17 ± 2%	55
control 3, 10% O2	89 ± 2%	6 ± 1%	5 ± 1%	23
srb-13(xm1), 10% O2	88 ± 1%	6 ± 1%	6 ± 1%	47
srb-13,12,16(xmDf2), 10% O2	88 ± 2%	6 ± 1%	6 ± 1%	27
Mean ± SEM. N, number of scored uteri.

## Sheet: Fig 6D
Males	QA	Zone 3	Zone 2	Zone 1	N
control 1	L1-Adult	83 ± 2%	8 ± 1%	9 ± 1%	32
srb-13(xm1)	None	66 ± 4%	21 ± 3%	13 ± 3%	23
srb-13(xm1) + Q system	L1-Adult	86 ± 2%	8 ± 1%	6 ± 2%	33
	L3-Adult	87 ± 2%	6 ± 1%	6 ± 1%	32
	L4-Adult	63 ± 3%	16 ± 2%	21 ± 2%	53
	Adult	66 ± 3%	17 ± 2%	17 ± 2%	40
Mean ± SEM. N, number of scored uteri.

## Sheet: Fig S2A
	wild type	srb-13(xm1)	srb-13,12,16(xmDf2)	srb-16(gk774)	srb-5(tm5831)	uaDf5
	258	188	212	168	311	180
	332	244	226	213	300	232
	266	247	269	193	265	231
	300	227	277	203	204	109
	303	252	236	194	261	249
	335	241	225	170	252	166
	299	268	257	160	273	225
	315	255	291		284	97
	312		202		261	238
	292				266	142
	261				245	105
Mean	297.545	240.25	268.898	185.857	265.636	179.455

## Sheet: Fig S3A
Male genotype	Sperm size (um2)	N
control	21.9 +/- 3.1	84
srb-13(xm1)	24.2 +/- 4.4	94
srb-13,12,16(xmDf2)	23.1 +/- 3.3	111
Mean +/- SD. N, number of sperm measured.
Individual values (microns squared)
control	srb-13(xm1)	srb-13,12,16(xmDf2)
15.1	27.2	15.7
19.4	23.3	25.6
15.4	33.1	21.9
21.4	29.4	20.9
25.9	24.8	18.2
16.9	20.9	27.6
17.4	26.9	23.3
17.6	28	24.8
14.6	24.7	22.9
24	21.2	26.3
20.3	25.3	24.8
20.6	30.3	24
23.4	31.7	21.4
18.9	29.2	19.7
23.8	30	18.6
18.7	26.7	23.9
19.6	29	24.1
20.5	24.6	19.7
20.8	28.4	18.6
21.1	26.9	23.9
26.7	21.6	24.1
20.9	22.4	25.5
23.7	29.1	23.9
17.6	25	26.4
25.4	24.9	23.8
19	20.1	23.5
23	27.8	23
20.3	21.6	28.5
23.4	20.2	19.5
22.6	15.4	23.4
20.1	32.2	24.5
21.1	27	24.3
20.8	21.5	21.6
20.1	19.6	26.1
23.7	22	20.2
18	16.9	21.4
19.6	22.2	22.3
22.9	15.7	28.6
17.6	24.5	19.2
26.1	26	22.3
22.5	22.2	25.5
19.4	17.4	22.1
18.5	27.1	20.2
26.4	28.7	22.7
24.4	24.9	21.4
19.5	36	18.8
23.3	27.6	21.1
22.6	27.1	25.9
25.4	29.1	23.7
21.5	24.7	26.5
24.2	23.1	25.3
21.9	27.2	22.5
22.4	37.2	23.8
23	28.3	26.3
21.9	26.3	22.2
28.4	26.7	26.1
17.4	21.7	22.9
21.4	23.1	22.7
21.4	24.7	22.5
22.3	27.2	21.8
20	25	17.7
15.9	19	11.7
23.2	25.2	25.2
21.5	23.1	23.6
17.4	16.7	25.8
29	21.4	23.5
28	18.4	27.4
26.7	26.3	19.6
25.7	24	20.7
23	26.1	26
24.4	18.9	18.5
27.8	19.2	20.9
24.1	25.8	18.4
23.6	20.6	25.3
24	20.5	21.5
25.7	28.4	18.2
22.4	21.9	18
22.6	20.3	24.3
24.6	24.8	22.2
20.7	24.3	31.6
23.8	25.5	27.4
22.9	28.2	17.8
22.8	13.9	20.8
25	19.6	18.2
	20	23.3
	25.5	17
	17.2	25.3
	18.7	17.4
	18.5	21.9
	19.6	21
	26.9	24.9
	22.2	21.3
	21.4	23
	22.5	25.3
		23.1
		22.2
		28.8
		26.5
		23.1
		26.1
		25.8
		27.6
		26.2
		27.2
		21.7
		26.6
		29.8
		26.4
		25.8
		25
		22.4

[truncated: 5 more sheets: Fig S3B, Fig S3D, Fig S6B, Fig S6E, Fig S7B]
